# Supplementary material for: Three Months of Strength Training Changes the Gene Expression of Inflammation-Related Genes in PBMC of Older Women: A Randomized Controlled Trial
Source: Cells. 2022 Feb 3;11(3):531. doi: 10.3390/cells11030531 (PMC8834561; doi:10.3390/cells11030531)
Supplement: Supplementary file 1 [file cells-11-00531-s001.zip]

Archive with 2 entries (2 files):
- Liberman ea_SupplFig_Cells_V0.pdf
- Liberman ea_SupplTable_Cells_V0.pdf
